# Supplementary material for: Modelling the emergence of rodent filial huddling from physiological huddling
Source: R Soc Open Sci. 2017 Nov 22;4(11):170885. doi: 10.1098/rsos.170885 (PMC5717655; doi:10.1098/rsos.170885)
Supplement: Modelling the emergence of filial huddling [file rsos170885supp1.zip]

Archive with 1 entries (1 files):
- rsos170885supp1.sh
