# Supplementary material for: Modelling the emergence of rodent filial huddling from physiological huddling
Source: R Soc Open Sci. 2017 Nov 22;4(11):170885. doi: 10.1098/rsos.170885 (PMC5717655; doi:10.1098/rsos.170885)
Supplement: Modelling the emergence of filial huddling [file rsos170885supp1.zip › rsos170885supp1.sh]

#!/bin/bash
seed=1
N=7
gamma=0.001
datafile0=control.txt
datafile1=learning.txt
rm $datafile0
rm $datafile1
g++ -o model model.cpp
cmd0="./model $datafile0 $seed $N 0.0"
cmd1="./model $datafile1 $seed $N $gamma"
$cmd0
$cmd1
python extract.py $datafile0 $datafile1
