# Supplementary material for: Modelling the emergence of rodent filial huddling from physiological huddling
Source: R Soc Open Sci. 2017 Nov 22;4(11):170885. doi: 10.1098/rsos.170885 (PMC5717655; doi:10.1098/rsos.170885)
Supplement: Analysis of huddling statistics [file rsos170885supp2.py]

'''
    Reads the data and recreates Figure 2C and 2D from the main text
'''

import sys
import numpy as np
import pylab as pl

def extractData(F,M,K,S):
    '''
        F: filename
        M: number of metrics (per pup)
        N: number of metrics (per group)
        S: number of samples (for avergaing)
    '''
    data = np.fromfile(F,count=-1,sep=',')
    N = int(data[0])
    dt = data[1]
    data = data[1:]
    T = int(np.floor(len(data)/(N*M+K)))
    data = data[0:(T*(N*M+K))]
    data = data.reshape([T,N*M+K])
    time = data[:,-1]
    data = data[:,:N*M].reshape([T,N,M])
    N2 = data[:,:,0]
    QA = data[:,:,1]

    Navg = np.reshape(N2,[T/S,S,N])
    Navg = np.mean(Navg,axis=1)
    Navg = np.mean(Navg,axis=1)
    return Navg, QA, time, N


Navg0, QA0, time0, N0 = extractData(sys.argv[1],3,1,5000)
Navg1, QA1, time1, N1 = extractData(sys.argv[2],3,1,5000)


fs = 15

F = pl.figure(figsize=(12,6))

F.subplots_adjust(wspace=.3,hspace=0.1,left=0.1,right=0.95,top=0.95,bottom=0.05)

f1 = F.add_subplot(121)
f1.plot(np.linspace(0,time0[-1],Navg0.shape[0]),Navg0,color=(0,0,0),linewidth=1)
f1.plot(np.linspace(0,time1[-1],Navg1.shape[0]),Navg1,color=(0,0,0),linewidth=2)
f1.legend([r'control',r'learning'],frameon=False,loc='upper right',fontsize=15)

f1.set_xlabel('$t$ (days)',fontsize=fs,labelpad=20)
f1.set_ylabel(r'huddle size',fontsize=fs, labelpad=10)
f1.axis([0,60,1,np.ceil(N1/2)+1])
f1.set_aspect(np.diff(f1.get_xlim())/np.diff(f1.get_ylim()),adjustable='box-forced')

f2 = F.add_subplot(122)
focal = np.array([2,4]) # list in reverse order
nonfocal = np.array([],dtype='int64')
for i in np.arange(1,N1):
    if(not(np.any(i==focal))):
        nonfocal = np.hstack([nonfocal,i])

f2.plot(np.linspace(0,time1[-1],QA1.shape[0]),QA1[:,focal[0]],color=(0,0,0))
f2.plot(np.linspace(0,time1[-1],QA1.shape[0]),QA1[:,nonfocal],color=(0.8,0.8,0.8))
f2.plot(np.linspace(0,time1[-1],QA1.shape[0]),QA1[:,focal],color=(0,0,0))
f2.set_xlabel('$t$ (days)',fontsize=fs,labelpad=20)
f2.set_ylabel(r'association',fontsize=fs, labelpad=0)
f2.legend([r'$\alpha_{1,2},\,\alpha_{1,3}$',r'$\ldots \alpha_{1,12}$'],frameon=False,loc='lower left',fontsize=15)

f2.set_aspect(np.diff(f2.get_xlim())/np.diff(f2.get_ylim()),adjustable='box-forced')

# ANOTATION
f1.annotate('A',fontsize=20, fontweight='bold', xy=(0, 1), xytext=(-60, 27), va='top',xycoords='axes fraction', textcoords='offset points')
f2.annotate('B',fontsize=20, fontweight='bold', xy=(0, 1), xytext=(-60, 27), va='top',xycoords='axes fraction', textcoords='offset points')

pl.show()
