# Supplementary material for: Modelling the emergence of rodent filial huddling from physiological huddling
Source: R Soc Open Sci. 2017 Nov 22;4(11):170885. doi: 10.1098/rsos.170885 (PMC5717655; doi:10.1098/rsos.170885)
Supplement: Monte Carlo huddling modelling [file rsos170885supp4.cpp]

/*
    Main program running the Monte Carlo huddling model.
 */

#include <iostream>
#include <vector>
#include <math.h>
#include <fstream>
#include <sstream>
#include <time.h>

using namespace std;

double randFloat(void){
    return ((double) rand())/(double)RAND_MAX;
}

int main(int argc, char** argv){
    

    int seed = stoi(argv[2]);
    if(seed==0){
        srand(time(NULL));
        cout << "Running with no random seed"<< endl;
    } else {
        srand(seed);
        cout << "Running with random seed "<< seed << endl;
    }
    int N = stoi(argv[3]);          // num agents, e.g. 7
    int T = 500000;
    double dt = 60./(double)T;
    double gamma = stod(argv[4]);   // Delta-rule learning-rate
    
    vector<double> G(N);
    vector<vector<double> > Q(N);
    for(int i=0;i<N;i++){
        if(gamma == 0.){
            Q[i].resize(N,1.);
        } else {
            Q[i].resize(N,0.);
        }
        Q[i][i] = 0.;
    }
    
    // logfile
    std::stringstream ss;
    ss<<argv[1];
    ofstream logfile;
    logfile.open(ss.str().c_str(),ios::out|ios::app);
    logfile<<N<<",";    // record N first
    
    vector<int> I(N,0); // ID of the group it belongs to
    vector<int> S(N,0);
    
    // constants
    double k = 8.31;
    double c1 = 19.;
    double c2 = 3.;
    double c3 = 1./40.;
    double Tp = 35.7;
    
    double TIME = 0.;
    for(int t=0;t<T;t++){
        
        TIME += dt;
        
        bool monte = true;
        
        for (int i=0;i<N;i++){
            S[i] = 0;
        }
        
        for (int i=0;i<N;i++){
            S[I[i]]++;
        }
        
        // model
        double B  = exp(-TIME/k);       // brown fat depletion
        double M  = k* (1.-k*B*log(B)); // metabolic rate as entropy
        double W1 = k* (1.-B);          // weight 1
        double T1 = c2* B;              // temperature 1
        double W2 = c1* exp(-k*T1);     // weight 2
        double T2 = c3* W2*M;           // temperature 2
        
        for(int i=0;i<N;i++){
            G[i] = -B*log(B);
        }
        
        // number of groups
        vector<int> groups(0);
        int Ngroups = 0;
        for(int i=0;i<N;i++){
            if(S[i]>0){
                groups.push_back(i);
                Ngroups++;
            }
        }
        
        // randomly picked individual
        int a = floor(randFloat()*N);
        
        double reward = 0.;
        
        if (Ngroups==1){
            I[a]=(I[a]+1)%N;
        }
        else if (Ngroups==N){
            int b=a;
            while(I[b]==I[a]){
                b = floor(randFloat()*N);
            }
            I[b] = I[a];
        }
        else {
            int b=a;
            while(I[b]==I[a]){
                b = floor(randFloat()*N);
            }
            
            /////////////////////////////////////////////
            double thresh = 1./(1.+exp( -Q[b][a]*(T1-T2)/5.  ));
            
            if (randFloat()<thresh){
                
                reward = 1.;
                // all a's become b's
                vector<int> A(0);
                for(int i=0;i<N;i++){
                    if(I[i]==I[a]){
                        A.push_back(i);
                    }
                }
                for(int i=0;i<A.size();i++){
                    I[A[i]] = I[b];
                }
                
            }
            else {
                reward = 0.;
                // a to first empty group
                vector<int> Q(N);
                for(int i=0;i<Ngroups;i++){
                    Q[groups[i]] = 1;
                }
                for(int i=0;i<N;i++){
                    if(Q[i]==0){
                        I[a] = i;
                        break;
                    }
                }
            }

            double E = exp(-1.)+log(B)*B;
            double dotE = 0.;
            for(int j=0; j<N;j++){
                if(!(j==a)){
                    dotE += Q[a][j];
                }
            }
            Q[a][b] += gamma*(reward-dotE);
        }
        
        
        for(int i=0;i<N;i++){
            logfile<<S[I[i]]<<","<<Q[0][i]<<","<<Q[i][0]<<",";
        }
        logfile<<t*dt<<",";
        
        logfile<<endl;
        
        
    }
    
    logfile.close();
    
    return 0;
}
